# Supplementary material for: Comparative Genome and Evolution Analyses of an Endangered Stony Coral Species Dendrophyllia cribrosa Near Dokdo Islands in the East Sea
Source: Genome Biol Evol. 2022 Aug 26;14(9):evac132. doi: 10.1093/gbe/evac132 (PMC9455787; doi:10.1093/gbe/evac132)
Supplement: evac132_Supplementary_Data [file evac132_supplementary_data.zip › Dendrophyllia_GEB_Supplementary Tables_220810_revision.xlsx]

## Sheet: Table S1
Supplementary Table S1. Genome size estimation of Dendrophyllia cribrosa
K-mer	Len	Unique %	Hetero %	Kcov	Error	Duplicate
17	458034550	53.1	0.31	24.3	0.23	0.98
19	590970193	50.2	0.31	23.7	0.2	0.95
21	598534215	52.9	0.3	23.2	0.2	0.94
23	604656411	54.6	0.28	22.8	0.2	0.93
25	609853016	56.1	0.27	22.4	0.19	0.92

## Sheet: Table S2
Supplementary Table S2. Statistics of D. cribrosa reads
	No. of reads	Yields (bp)	Sequence coverage (x)
Raw data
Long reada	6447090	119773223607	190.95
Short readsb	271563280	41006055280	65.38
Hi-Cb	702565216	105384782400	168.01
Long reada	757418	119681361693	190.81
Short readb	256251926	37468403101	59.74
a PacBio Sequel2, b NovaSeq2000

## Sheet: Table S3
Supplementary Table S3. Repeat distribution of the D. cribrosa genome
	Number of element	length occupyied		% of sequence
Retroelements	111025	41888359	bp	6.68	%
SINEs:	6055	721765	bp	0.12	%
Penelope	30831	11170268	bp	1.78	%
LINEs:	82904	29442882	bp	4.69	%
CRE/SLACS	799	237485	bp	0.04	%
L2/CR1/Rex	25820	5598027	bp	0.89	%
R1/LOA/Jockey	0	0	bp	0	%
R2/R4/NeSL	554	146904	bp	0.02	%
RTE/Bov-B	10212	3293050	bp	0.53	%
L1/CIN4	1698	437469	bp	0.07	%
LTR elements:	22066	11723712	bp	1.87	%
BEL/Pao	2330	3156446	bp	0.5	%
Ty1/Copia	176	143804	bp	0.02	%
Gypsy/DIRS1	8374	5889841	bp	0.94	%
Retroviral	113	30488	bp	0	%
DNA transposons	76711	44628650	bp	7.12	%
hobo-Activator	12916	4585899	bp	0.73	%
Tc1-IS630-Pogo	11827	2468941	bp	0.39	%
En-Spm	0	0	bp	0	%
MuDR-IS905	0	0	bp	0	%
PiggyBac	0	0	bp	0	%
Tourist/Harbinger	6225	1997677	bp	0.32	%
Other (Mirage,P-element, Transib)	1453	498062	bp	0.08	%
Rolling-circles	3562	1645473	bp	0.26	%
Unclassified:	1191944	26530760	1 bp	42.3	%
Total interspersed repeats:		351824610	bp	56.09	%
Small RNA:	16600	2889952	bp	0.46	%
Satellites:	149	122329	bp	0.02	%
Simple repeats:	124536	7314880	bp	1.17	%
Low complexity:	11900	613586	bp	0.1	%

## Sheet: Table S4
Supplementary Table S4. Coral genome information
Species name	Taxonomy [Order-(Superfamily)-Family]	Sequencing platform	Assembly program	Estimated Genome Size	The number of scaffolds	The number of contigs	Total Length of Assembly (bp)	Total Length of contigs (bp)	N50 of scaffolding (bp)	N50 of contig	The number of annotated genes	BUSCO gene assessment	BUSCO genome assessment	DOI	Data archive
Acropora acuminata	Cnidaria-Anthozoa-Hexacorallia-Scleractinia-Astrocoeniina-Acroporidae-Acropora	Illumina HiSeq2500	Platanus genome assembler ver. 1.2.440		3293		395 Mb		1,005 kbp		21904	0.938	0.915	10.1093/molbev/msaa216	https://marinegenomics.oist.jp/gallery
Acropora awi	Cnidaria-Anthozoa-Hexacorallia-Scleractinia-Astrocoeniina-Acroporidae-Acropora	Illumina HiSeq2500	Platanus genome assembler ver. 1.2.440		2821		429 Mb		1,089 kbp		22491	0.927	0.892	10.1093/molbev/msaa216	https://marinegenomics.oist.jp/gallery
Acropora cytherea	Cnidaria-Anthozoa-Hexacorallia-Scleractinia-Astrocoeniina-Acroporidae-Acropora	Illumina HiSeq2500	Platanus genome assembler ver. 1.2.440		4046		426 Mb		1,084 kbp		22584	0.919	0.904	10.1093/molbev/msaa216	https://marinegenomics.oist.jp/gallery
Acropora digitifera	Cnidaria-Anthozoa-Hexacorallia-Scleractinia-Astrocoeniina-Acroporidae-Acropora	Roche 454, Illumina GAIIx	GS De Novo Assembler version 2.3 (Newbler, Roche), SOPRA and SSPACE	420 Mb	4765	53725	419,317,576 bp (419Mb)	364,965,673 bp	191.5 kbp	10,681 bp	23668			10.1038/nature10249
Acropora digitifera (2021, long read)	Cnidaria-Anthozoa-Hexacorallia-Scleractinia-Astrocoeniina-Acroporidae-Acropora	PacBio	FALCON_unzip, HaploMerger2		955		416 Mb		1,856 kbp		22221	0.924	0.902	10.1093/molbev/msaa216
Acropora echinata	Cnidaria-Anthozoa-Hexacorallia-Scleractinia-Astrocoeniina-Acroporidae-Acropora	Illumina HiSeq2500	Platanus genome assembler ver. 1.2.440		2002		401 Mb		1,917 kbp		21554	0.924	0.902	10.1093/molbev/msaa216	https://marinegenomics.oist.jp/gallery
Acropora florida	Cnidaria-Anthozoa-Hexacorallia-Scleractinia-Astrocoeniina-Acroporidae-Acropora	Illumina HiSeq2500	Platanus genome assembler ver. 1.2.440		6979		442 Mb		751 kbp		23237	0.826	0.886	10.1093/molbev/msaa216	https://marinegenomics.oist.jp/gallery
Acropora gemmifera	Cnidaria-Anthozoa-Hexacorallia-Scleractinia-Astrocoeniina-Acroporidae-Acropora	Illumina HiSeq2500	Platanus genome assembler ver. 1.2.440		2,274		401 Mb		1,141 kbp		21983	0.911	0.886	10.1093/molbev/msaa216	https://marinegenomics.oist.jp/gallery
Acropora hyacinthus	Cnidaria-Anthozoa-Hexacorallia-Scleractinia-Astrocoeniina-Acroporidae-Acropora	Illumina HiSeq2500	Platanus genome assembler ver. 1.2.440		2758		447 Mb		1,584 kbp		22464	0.934	0.907	10.1093/molbev/msaa216	https://marinegenomics.oist.jp/gallery
Acropora intermedia	Cnidaria-Anthozoa-Hexacorallia-Scleractinia-Astrocoeniina-Acroporidae-Acropora	Illumina HiSeq2500	Platanus genome assembler ver. 1.2.440		6224		417 Mb		577 kbp		22835	0.93	0.906	10.1093/molbev/msaa216	https://marinegenomics.oist.jp/gallery
Acropora microphthalma	Cnidaria-Anthozoa-Hexacorallia-Scleractinia-Astrocoeniina-Acroporidae-Acropora	Illumina HiSeq2500	Platanus genome assembler ver. 1.2.440		4878		384 Mb		1,061 kbp		22016	0.911	0.886	10.1093/molbev/msaa216	https://marinegenomics.oist.jp/gallery
Acropora millepora	Cnidaria;Anthozoa;Hexacorallia;Scleractinia;Astrocoeniina;Acroporidae;Acropora	Illumina GAIIx	Velvet, ALLpath-LG v45633	420 Mb	3876		386.60 Mb		494 kbp		26615		90% (CEGMA 65%)	10.1093/gbe/evz077	https://przeworskilab.com/acropora-millepora-genome/
Acropora muricata	Cnidaria-Anthozoa-Hexacorallia-Scleractinia-Astrocoeniina-Acroporidae-Acropora	Illumina HiSeq2500	Platanus genome assembler ver. 1.2.440		6861		421 Mb		575 kbp		23103	0.92	0.883	10.1093/molbev/msaa216	https://marinegenomics.oist.jp/gallery
Acropora nasta	Cnidaria-Anthozoa-Hexacorallia-Scleractinia-Astrocoeniina-Acroporidae-Acropora	Illumina HiSeq2500	Platanus genome assembler ver. 1.2.440		4717		416 Mb		1,051 kbp		22545	0.924	0.905	10.1093/molbev/msaa216	https://marinegenomics.oist.jp/gallery
Acropora selago	Cnidaria-Anthozoa-Hexacorallia-Scleractinia-Astrocoeniina-Acroporidae-Acropora	Illumina HiSeq2500	Platanus genome assembler ver. 1.2.440		5816		393 Mb		657 kbp		22616	0.901	0.876	10.1093/molbev/msaa216	https://marinegenomics.oist.jp/gallery
Acropora tenuis	Cnidaria-Anthozoa-Hexacorallia-Scleractinia-Astrocoeniina-Acroporidae-Acropora	Illumina HiSeq2500	Platanus genome assembler ver. 1.2.440		1538		403 Mb		1,166 kbp		22802	0.946	0.905	10.1093/molbev/msaa216	https://marinegenomics.oist.jp/gallery
Acropora yongei	Cnidaria;Anthozoa;Hexacorallia;Scleractinia;Astrocoeniina;Acroporidae;Acropora	Illumina HiSeq2500	Platanus genome assembler ver. 1.2.440		1010		438 Mb		3,033 kbp		23044	0.936	0.886	10.1093/molbev/msaa216	https://marinegenomics.oist.jp/ayon/viewer/download?project_id=98
Amphimedon queenslandica	Metazoa; Porifera; Demospongiae; Heteroscleromorpha; Haplosclerida; Niphatidae; Amphimedon	Sanger	PHRAPATTACK v. Feb 2007	166.7 Mb	13398	27972	166699561		120365	11817 bp	20788	0.908		10.1038/nature09201	NCBI GenBank ID : GCA_000090795.1
Dendronephthya gigantea (soft corals)(contig,UNIST submit)	Cnidaria; Anthozoa; Octocorallia; Alcyonacea; Alcyoniina; Nephtheidae; Dendronephthya	PacBio	FALCON v. 0.3.0	276 Mb	1323	286131912			1445523		28937	0.9335		10.1093/gbe/evz043	NCBI GenBank ID : GCA_004324835.1
Fungia sp.	Cnidaria;Anthozoa;Hexacorallia;Scleractinia;Fungiina;Fungiidae;Fungia;unclassified Fungia	Illumina HiSeq2500	ALLPATHS-LG v52188	700 Mb	7424		606 Mb		323 kbp		38209		65% (CEGMA 57%)	10.1186/s13059-018-1552-8	http://ffun.reefgenomics.org/
Goniastrea aspera(Coelastrea aspera)	Cnidaria;Anthozoa;Hexacorallia;Scleractinia;Faviina;Merulinidae;Coelastrea	Illumina HiSeq2500	ALLPATHS-LG v52188	860 Mb	5396		764 Mb		518 kbp		35901		68% (CEGMA 45%)	10.1186/s13059-018-1552-8	http://gasp.reefgenomics.org/
Montipora efflorescens	Cnidaria;Anthozoa;Hexacorallia;Scleractinia;Astrocoeniina;Acroporidae;Montipora	Illumina HiSeq2500	Platanus genome assembler ver. 1.2.440		5162		643 Mb		1,132 kbp		21370	0.843	0.864	10.1093/molbev/msaa216	https://marinegenomics.oist.jp/meff_1_1/viewer/download?project_id=106
Pocillopora damicornis	Anthozoa-Hexacorallia-Scleractinia-Astrocoeniina-Pocilloporidae-Pocillopora	Illumina HiSeqX(branched sample), Illumina HiSeq2500(unbranched sample)	HiRise software pipeline	349 Mb			234 Mb	226 Mb	326 kbp	25.9 kbp	26077		0.884	10.1038/s41598-018-34459-8	NCBI GenBank ID : GCA_003704095.1
Pocillopora verrucosa	Anthozoa-Hexacorallia-Scleractinia-Astrocoeniina-Pocilloporidae-Pocillopora	Illumina HiSeq2500	DISCOVAR de novo, CSAR	407 Mb	18268	25,605	380,505,698	379,998,154	333,696	75,704	27439		0.9222	10.1093/gbe/evaa184	NCBI GenBank ID : GCA_014529365.1
Renilla muelleri	Cnidaria; Anthozoa; Octocorallia; Pennatulacea; Sessiliflorae; Renillidae; Renilla	Illumina; PacBio	MaSuRCA v.3.2.6		4925	5196	172160214	172.091 Mb	70.522 kb	64.781 kbp	23660	0.8487	0.8763	10.1093/gigascience/giz026	http://gigadb.org/dataset/100565
Xenia sp.	Cnidaria; Anthozoa; Octocorallia; Alcyonacea; Alcyoniina; Xeniidae; Xenia; unclassified Xenia	Illumina; Nanopore; Hi-C	Canu v. 1.0	222.7 Mb	168	556	222699550		14832246	1,122,448 bp	18425	0.921		10.1093/gbe/evaa265	NCBI GenBank ID : GCA_021976095.1
